# Supplementary material for: Phenotypic PIA-Dependent Biofilm Production by Clinical Non-Typeable Staphylococcus aureus Is Not Associated with the Intensity of Inflammation in Mammary Gland: A Pilot Study Using Mouse Mastitis Model
Source: Animals (Basel). 2021 Oct 25;11(11):3047. doi: 10.3390/ani11113047 (PMC8614318; doi:10.3390/ani11113047)
Supplement: Supplementary file 1 [file animals-11-03047-s001.zip]

Archive with 1 entries (1 files):
- animals-1375606-supplementary.pdf
